# Supplementary material for: Do We Have the Right Performance Indicators for the Circular Economy? Insight into the Swiss Waste Management System
Source: J Ind Ecol. 2016 Oct 29;21(3):615–27. doi: 10.1111/jiec.12506 (PMC13068685; doi:10.1111/jiec.12506)
Supplement: Supplementary file 1 — Supporting info item [file 44498_2017_2103015_MOESM1_ESM.zip]

Archive with 2 entries (2 files):
- jiec12506-sup-0001-tables.pdf
- jiec12506-sup-0002-tableS-S2.xlsx
