# Supplementary material for: Do We Have the Right Performance Indicators for the Circular Economy? Insight into the Swiss Waste Management System
Source: J Ind Ecol. 2016 Oct 29;21(3):615–27. doi: 10.1111/jiec.12506 (PMC13068685; doi:10.1111/jiec.12506)
Supplement: Supplementary file 1 — Supporting info item [file 44498_2017_2103015_MOESM1_ESM.zip › jiec12506-sup-0002-tableS-S2.xlsx]

## Sheet: Cover Sheet
2016 Journal of Industrial Ecology –	www.wileyonlinelibrary.com/journal/jie
Haupt, M., C. Vadenbo, and S. Hellweg. 2016. Do we have the right performance indicators for the circular economy? – Insight into the Swiss waste management system. Journal of Industrial Ecology.
This supporting information file (S2) contains a table (table S2-1) that shows the details of the calculations of the recycling rates. Mass flows are taken from the material flow analysis in the main article. All sources for the input data of the MFA can be found in Supporting Information S1.

## Sheet: Table S2-1
Table S2-1: Details of the calculations of the recycling rates. Mass flows are taken from the material flow analysis in the main article. All sources for the input data of the MFA can be found in Supporting Information S1.
material fraction		CR	amount	comment (values, for which no specific referenc is given, are taken from the respective MFA shown in the manuscript)	iRR	amount	comment (values, for which no specific referenc is given, are taken from the respective MFA shown in the manuscript)	RR	amount	comment (values, for which no specific referenc is given, are taken from the respective MFA shown in the manuscript)
PET	closed-loop recycling (PET bottles)	0.451574	26290.2	PET collected for closed-loop recycling, incl. non-recycables material is allocated to input fractions (56% export)	0.382452	22266		0.260065	15141
	open-loop recycling	0.307283	17889.7	PET collected for open-loop recycling, incl. non-recycables material is allocated to input fractions (38% export)	0.260379	15159		0.301804	17571
	recycling of other fractions	0			0			0.0507386	2954
	non-recycables CH	0			0.12343	7186		0.163233	9503.4	efficiency of recycling process abroad assumed to be 88% (as in Switzerland, Kleger (2014))
	export (closed-loop)	0	0		0	0		0	0
	export (open-loop)	0.0871908	5076.16	collected, but exported PET, incl. non-recycables material is allocated to input fractions (6% export)	0.0797849	4645		0.0702095	4087.6	efficiency of recycling process abroad assumed to be 88% (as in Switzerland, Kleger (2014))
	not recycled	0.153953	8963		0.153953	8963		0.153951	8963
tinplate	closed-loop recycling (detinning)	0.510181	7100.82	material recycled in closed-loop recycling plus share of wastes occuring, allocated based on mass	0.490303	6824		0.430852	5997	efficiency of recycling process abroad assumed to be 88% based on BAT document (Remus et al., 2014)
	open-loop recycling	0	0		0	0		0	0
	recycling of other fractions	0			0			0.00107767	15
	non-recycables CH	0			0.0331472	461.34	residues (699 t) are allocated to aluminum and tinplate based on input shares (tinplate: 66%, aluminum: 34%)	0.138809	1932.07	residues (699 t) and non-recycable material (5% of mixed metal fractions) are allocated to aluminum and tinplate based on input shares (tinplate: 66%, aluminum: 34%) / efficiency of recycling process abroad assumed to be 88% based on BAT document (Remus et al. (2014), 12% residues) / 63% tinplate in mixed collection
	export (closed-loop)	0	0		0	0		0	0
	export (open-loop)	0.340087	4733.4	material recycled in open-loop recycling after exporting plus share of wastes occuring, allocated based on mass	0.326836	4548.88	mixed metals consist of 63% tinplate (32% aluminum, 5% residues); allocation of 66% of non-recycables to the tinplate fraction of export material	0.279558	3891.15	efficiency of recycling process abroad assumed to be 88% based on Remus et al. (2014), 63% tinplate in mixed collection
	not recycled	0.149732	2084	amount based on FOEN (2013) (recycling rate of 86%, 12'800 t collected)	0.149715	2083.72	amount based on FOEN (2013) (recycling rate of 86%, 12'800 t collected)	0.149704	2083.72	amount based on FOEN (recycling rate of 86%, 12'800 t collected)
aluminum	closed-loop recycling (UBC)	0	0		0	0		0	0
	open-loop recycling	0	0		0	0		0	0
	recycling of other fractions	0			0			0	0
	non-recycables	0			0.0170173	237.66	residues (699 t) are allocated to aluminum and tinplate based on input shares (tinplate: 66%, aluminum: 34%)	0.0640447	894.435	non-recycables material is allocated to aluminum and tinplate based on input shares (tinplate: 34%), efficiency of aluminium production is 94.4% (Silva et al., 2014)
	export (closed-loop)	0.434748	6071.59	material recycled in closed-loop recycling after exporting plus share of wastes occuring, allocated based on mass	0.426113	5951		0.402251	5617.74
	export (open-loop)	0.422045	5894.19	material recycled in open-loop recycling after exporting plus share of wastes occuring, allocated based on mass	0.413663	5777.12	sum or exported material and aluminium share in mixed metal exports (also allocation of the respective share of residues)	0.390498	5453.61	1000 kg of secondary aluminium require an input of 1059 kg input scrap: 94.4% efficiency (Silva et al., 2014), assumed for both, cans and other packaging
	not recycled	0.143207	2000		0.143207	2000		0.143207	2000
paper	closed-loop recycling (paper)	0.385889	472630					0.288133	352899
	open-loop recycling (cardboard)	0.225222	275848	6.6% of paper are left in mechanically sorted cardboard from mixed material (expert estimation), 81% paper in mixed fractions (unpublished measurements)				0.207136	253696	8.2% residues in cardboard industry, paper for insulation used without losses
	recycling of other fractions	0						9.96098e-05	122
	non-recycables	0						0.147974	181235	25.3% losses in paper recycling also assumed for exported paper; 8.2% residues in cardboard industry, paper for insulation used without losses
	export (closed-loop)	0.127396	156032					0.0951648	116556	25.3% losses in paper recycling also assumed for exported paper
	export (open-loop)	0	0					0	0
	not recycled	0.261492	320271					0.261493	320271
cardboard	closed-loop recycling (cardboard)	0.569895	320981					0.52322	294693
	open-loop recycling	0.000532644	300					0.000532643	300
	recycling of other fractions	0						0	0
	non-recycables	0						0.0727282	40962.7	8.2% residues in cardboard industry, paper for insulation used without losses
	export (closed-loop)	0.317717	178947	19% cardboard in mixed fractions (unpublished measurements)				0.291664	164274	8.2% residues in cardboard industry, paper for insulation used without losses
	export (open-loop)	0	0					0	0
	not recycled	0.111855	63000					0.111855	63000
glass	closed-loop recycling (packaging glass)	0.239258	99007	sum of input into glass packaging production and bottles for reuse				0.218656	90482
	open-loop recycling	0.0675529	27954					0.0748123	30958
	recycling of other fractions	0						0	0
	non-recycables	0						0.0133419	5521
	export (closed-loop)	0.548195	226848					0.548195	226848
	export (open-loop)	0	0					0	0
	not recycled	0.144994	60000					0.144994	60000
References
FOEN (Swiss Federal Office of the Environment). 2013. Abfallmengen und Recycling 2012 im Überblick [Overview of waste amounts and recycling in 2012]. Swiss Federal Office of the Environment. Bern, Switzerland.
Kleger, P. 2014. Massenflussanalyse von PET-Recycling in der Schweiz [Material flow analysis of PET-recycling in Switzerland]. ETH Zurich.
Remus, R., S. Roudier, M. a. Aguado Monsonet, and L.D. Sancho. 2013. Best Available Techniques (BAT) Reference document for iron and steel production. Seville, Spain.
Silva, N. da, N. D’Souza, and M. Binder. 2010. Life Cycle Impact Assessment of Aluminum Beverage Cans. PE Americas, Boston, United States of America.
